# Supplementary material for: A predictive model using the mesoscopic architecture of the living brain to detect Alzheimer’s disease
Source: Commun Med (Lond). 2022 Jun 20;2:70. doi: 10.1038/s43856-022-00133-4 (PMC9209493; doi:10.1038/s43856-022-00133-4)
Supplement: Supplementary file 2 — Supplementary Data 1 [file 43856_2022_133_MOESM2_ESM.xlsx]

## Sheet: Table
Author	Year	Study Cohort	Data Type	Pre-processing	Features	Model	Classification	Performance
Zhang et al 1	2018	OASIS: 126 subjects (28 AD, 98 HC); local hospitals: 70 subjects (AD).	T1w-MRI	brain extraction, spatial normalization, smoothing, slice selection, and histogram stretch	SWE to extract the texture features from one selected axial slice	single-hidden-layer neural network and predator-prey particle swarm optimization algorithm	HC vs AD	Accuracy 93%, AUC 0.95
Sorensen et al. 2	2017	ADNI: 504 subjects (169 HC, 234 MCI, 101AD); ADNI HHP: 30 subjects (13 HC, 11 MCI, 16 AD); AIBL: 145 subjects (88 HC, 29 MCI, 28 AD); CADDementia validation: 30 subjects (12 HC, 9 MCI, 9 AD); CADDementia testing: 354 subjects	T1w-MRI	resampling, correction for bias field using the non-parametric non-uniform intensity normalization algorithm	cortical thickness measurements, volumetric measurements and hippocampal volume, shape and texture	LDA classifier	Simultaneous differential diagnosis of HC, MCI and AD	Multiclass classification Accuracy of 63%, AUC 0.78
Lin et al. 3	2018	ADNI: 818 subjects (188 AD, 229 HC, and 401 MCI)	T1w-MRI	skull-stripping, MNI151 template registration, age correction	CNN and FreeSurfer	PCA and LASSO	MCI-to-AD conversion prediction	Accuracy of 80%, AUC 0.86
Khedher et al. 4	2017	ADNI: 1075 subjects (229 HC, 401 MCI and 188 AD)	T1w-MRI	registration to MNI space, normalisation, and segmentation	deep learning features	ICA and SVM	HC vs AD, HC vs MCI, MCI vs AD	HC vs AD: Accuracy 89%
								HC vs MCI: Accuracy 79%
								MCI vs AD: Accuracy 85%
Spasov et al. 5	2019	ADNI: 785 subjects (192 AD, 409 MCI, 184 HC)	T1w-MRI, demographic, neuropsychological, and APOe4	registration to a custom T1 template (specific to this study) and to MNI space, bias field correction, numerical standardization	deep learning features	deep learning multi-tasking neural network	HC vs AD, MCI to AD conversion prediction	pMCI vs sMCI: AUC 0.91, Accuracy 84%.
								HC vs AD: AUC 1, 99% Accuracy
Tong et al. 6	2017	ADNI: 720 subjects (229 HC, 129 sMCI, 171 pMCI, 191 AD)	T1w-MRI	skull-stripping, registration to the MNI152, age correction	image normalized intensities	SVM, RF	MCI to AD conversion prediction	Accuracy 81%, AUC 0.87
Long et al. 7	2017	ADNI: 427 subjects (135 HC, 132 sMCI, 95 pMCI, 65 AD)	T1w-MRI	intensity normalization, skull stripping, alignment to a standard space, tissue partition, surface reconstruction and inflation, spherical mapping to standard coordinate system, as well as parcellation of cerebral cortex, registration to MNI space, segmentation	distance matrix, morphological features	SVM with a linear kernel	HC vs AD, HC vs MCI, MCI-to-AD conversion prediction	HC vs AD: Accuracy 96%
								HC vs pMCI: Accuracy 92%
								sMCI vs pMCI: Accuracy 89%
Dimitriadis et al. 8	2018	ADNI: 400 subjects (100 HC, 200 MCI, 100 AD)	T1w-MRI, neuropsychological scores	standard Freesurfer pipeline (recon-all)	MMSE, age, cortical thickness, cortical surface area, cortical curvature, grey matter density, the volume of the cortical and subcortical structures, the shape of the hippocampus and hippocampal subfields volume	RF, SVM	Simultaneous differential diagnosis of HC, MCI and AD	Accuracy 62%
Acharya et al. 9	2019	University of Malaya Medical centre: 165 subjects (110 HC, 55 AD) Harvard Brain Atlas: 60 subjects (30 HC, 30 AD)	T2w-MRI	skull-stripping, enhancement based on image thresholding and filtering	CoT, CuT, CWT, DTCWT, DWT, EWT and ST	KNN	HC vs AD	Accuracy 84%
Foley et al. 10	2017	ADNI: 197 subjects	DTI	eddy current distortions, subject motion and echo planar imaging correction, tractography	FA	hierarchical linear multiple regression	AD polygenic risk	lower FA in the right cingulum bundle in healthy young adults (p<<0.01)
Ben Ahmed et al. 11	2017	ADNI: 155 subjects (45 AD, 52 HC, 58 MCI)	DTI	eddy current distortions, subject motion correction, skull stripping fitting of diffusion tensors to the data	MD, FA	multiple kernel learning	HC vs AD, HC vs MCI, AD vs MCI	HC vs AD: Accuracy 90%,
								HC vs MCI: Accuracy 79%
								AD vs MCI: Accuracy 77%
Bron et al. 12	2017	Erasmus Memory Clinic: 91 subjects (24 AD, 33 FTD, 34 HC)	DTI, ASL	registration to structural MRI	CBF, FA	SVM	HC vs AD, FTD vs HC, AD vs FTD	HC vs AD: AUC 0.89
								FTD vs HC: AUC 0.89
								AD vs FTD: AUC 0.83
Mattsson et al. 13	2017	ADNI: subjects (193 HC, 197 MCI, 180 AD)	Plasma NFL, CSF measurements	-	plasma NFL, CSF Aβ42, CSF total tau and phosphorylated tau concentrations	linear regression models	HC vs AD	AUC 0.85
Popp et al. 14	2017	Leenaards Memory Centre of the Lausanne University Hospital: 120 subjects (48 HC, 63 MCI, 9AD)	CSF measurements	-	CSF Aβ(1-42), tau and ptau181, and a panel of 37 neuroinflammatory markers in both CSF and serum	LASSO	AD prediction	Accuracy 85%, AUC 0.85
Hansson et al. 15	2018	BioFINDER: 277 subjects (120 SCD, 153 MCI) ADNI: 646 subjects (94 SMC, 272 eMCI, 152 lMCI, 128 AD)	CSF measurements	-	Aβ(1–42), pTau, tTau, pTau/Aβ(1–42), tTau/Aβ(1–42) MAD	linear regression models	clinical progression prediction	AUC 0.93
Hampel et al. 16	2018	European academic expert memory clinics: 135 subjects (21 HC, 41 MCI, 35 AD, 9 FTD)	CSF measurements	-	CSF neurogranin, NFL, YKL-40, Aβ(1–42), pTau, tTau	logistic regression	HC vs MCI, HC vs AD, HC vs FTD, MCI vs AD, AD vs FTD	HC vs AD: AUC 0.86
								AD vs FTD: AUC 0.82
								FTD vs HC: AUC 0.78
								AD vs MCI: AUC 0.71
								MCI vs HC: AUC 0.62
Abu-Rumeileh et al. 17	2018	Neuropathology Laboratory at the Institute of Neurological Sciences of Bologna: 323 subjects (30 HC, 141 prion disease, 73 AD, 35 DLB, 44 FTD)	CSF measurements	-	proteins 14-3-3, t-tau, p-tau, Aβ42, and NFL	ROC	prion disease vs AD; prion disease vs other NDs, atypical prion disease vs a/rpAD, atypical prion disease vs other a/rpNDs	prion disease vs AD: AUC 0.96
								prion disease vs other NDs: AUC 0.94
								Atypical prion disease vs. a/rpAD: AUC 0.89
								atypical prion disease vs. other a/rpNDs: AUC 0.84
Lusardi et al. 18	2017	Oregon Alzheimer’s Disease Centre: 99 subjects (50 AD, 49 HC)	CSF measurements	-	miRNA	RF	HC vs AD	AUC 0.80
Xu et al. 19	2018	UniProt database: 622 subjects (310 AD, 312 non-AD)	protein sequence	CD-HIT method to remove the most similar sequences	the frequencies of two consecutive amino acids are extracted from the sequence with a 400-dimension vector	SVM	HC vs AD	Accuracy 86%, AUC 0.86
Liu et al. 20	2018	ADNI: 397 subjects (93 AD, 204 MCI (76 pMCI +128 sMCI), 100 HC)	T1w-MRI, 18F-FDG PET	T1w-MR images: AC-PC correction, skull-stripping, cerebellum removal and affine registration. FDG-PET images: affine registration to the respective MR images with the intensity normalization and conversion to a uniform isotropic resolution of 8 mm FWHM	deep learning features	cascaded deep CNNs model	HC vs AD, pMCI vs HC	HC vs AD: Accuracy 93%
								pMCI vs HC: Accuracy 83%
Tong et al. 21	2017	ADNI: 147 subjects (37 AD, 75 MCI, 35 HC)	CSF measurements, 18F-FDG PET, T1w-MRI, genetics	MRI whole brain segmentation and registration to MNI space, PET image motion corrected and aligned to MRI	239,391 features (83 MR volume features, 239,304 PET intensity features, 3 CSF measures and one genetic categorical feature)	non-linear graph fusion method	HC vs AD, HC vs MCI	HC vs AD: AUC 0.98
								HC vs MCI: AUC 0.82
								combined approach: AUC 0.78
Liu et al. 22	2017	ADNI: 807 subjects (186 AD, 226 HC, 395 MCI)	CSF measurements, 18F-FDG PET, T1w-MRI	MR image corrected for AD-PC commissure, resampled, skull stripped, segmented. PET is aligned to MRI	185 features (90 MRI features, 90 PET features and 5 CSF features)	view-aligned hypergraph learning	HC vs AD, HC vs pMCI, HC vs MCI, pMCI vs sMCI	HC vs AD: Accuracy 93%, AUC 0.94
								HC vs pMCI: Accuracy 90%, AUC 0.92
								HC vs MCI: Accuracy 80%, AUC 0.80
								pMCI vs sMCI: Accuracy 79%, AUC 0.80
Marinescu et al. 23	2019	TADPOLE dataset (ADNI) subdivided in four standard datasets: D1 (508 CN, 841 MCI, 318 AD), D2 (369 CN, 458 MCI, 69 AD), D3 (299 CN, 269 MCI, 136 AD), D4 (94 CN, 90 MCI, 29 AD).	MRI, PET ((FDG, AV45, AV1451), CSF measurements, genetics, general demographics	The imaging data was pre-processed with standard ADNI pipelines. For MRI scans, this included correction for gradient non-linearity, B1 non-uniformity correction and peak sharpening. Registration of PET to structural MRI. DTI scans were corrected for head motion and eddy-current distortion, skull-stripped, EPI-corrected, and finally aligned to the T1 scans.	volume, cortical thickness, SUVR, FA, amyloid-beta and tau deposition, ADAS-Cog 13, APOE4	gradient boosting method, SVM and 2D splines, latent-time parametric model with subject- and feature-specific parameters	Missing data imputation, diagnosis prediction, ADAS/Vent. Prediction	For diagnosis prediction MAUC 0.93
Allen et al. 24	2019	AD DREAM dataset (ADNI, the Rush Alzheimer’s Disease Center Religious Orders Study, the Memory and Aging Project, the European AddNeuroMed study): challenge 1 (767 training, 1762 testing), challenge 2 (176 training, 257 testing), challenge 3 (628 training, 182 testing)	MRI, neuropsychological scores, genetic data	genetic data was provided based on imputation across array-based genotype data, and structural MR imaging data was reprocessed in each cohort using a common processing pipeline.	MMSE, SNP array data, volume, thickness, area, curvature, depth.		develop meaningful predictions of cognitive performance from public genetic or imaging data using contemporary state-of-the-art predictive algorithms	This meta-analysis failed to identify a meaningful predictor developed from either data modality, suggesting that alternate approaches should be considered for to prediction of cognitive performance.
Nakamura et al. 25	2018	NCGG: 121 subjects (62 HC, 30 MCI, 29 AD) AIBL: 254 subjects (156 HC, 68 MCI, 30 AD)	11C-PIB, FLUTE, FBP-PET data	spatial normalization using an adaptive atlas, and image sampling using a pre-set template of narrow cortical regions of interest	normalised SUVR in the frontal, superior parietal, lateral temporal, lateral occipital, and anterior and posterior cingulate regions	linear regression model	Aβ+/Aβ− status, HC vs MCI/AD	Aβ+/Aβ−: AUC 0.88
								HC vs MCI/AD: Accuracy 90% AUC 0.92
Bejanin et al. 26	2017	University of California San Francisco Alzheimer’s Disease Research Centre: (15 AD, 5 MCI, 12 PCA, 8 lvPPA)	18F-AV-1451 and 11C-PiB PET, neuropsychological scores	image registration, normalisation and smoothing	SUVR	voxelwise regression and correlation	PET vs cognitive scores	episodic memory: r2 0.47
								semantic memory: r2 0.52
								language: r2 0.49
Xia et al. 27	2017	Massachusetts Frontotemporal Disorders Unit and Alzheimer Disease Research Center Early Onset Dementia Longitudinal Cohort: 6 subjects (3 AD, 1 PCA, 1 lvPPA 1 CBS)	18F-AV-1451 and 11C-PiB PET	image registration and normalisation	SUVR, 68 cortical regions of interest	correlation analyses	PET vs phenotype, cortical atrophy	18F-AV-1451 SUVR vs cortical thickness: AD: r2 -0.70; not AD: r2 -0.61
								11C-PiB SUVR vs cortical thickness: AD: r2 0.13; not AD: r2 0.06
Pontecorvo et al. 28	2017	Multicentre study: 217 subjects (74 HC, 95 MCI, 48 AD)	18F-AV-1451 and PiB PET	motion correction, registration to MNI space, normalisation	SUVR	descriptive statistics	Aβ+/Aβ− regional uptake	18F-AV-1451 SUVR: Aβ+ subjects AD > MCI > HC Aβ + MCI, AD > Aβ− (p<0.001)
Grothe et al. 29	2017	ADNI: 667 subjects (179 HC, 403 MCI, 85 AD)	18F-AV45 PET	PET coregistration to structural MRI, correction for partial volume effects, spatial normalisation	SUVR in 52 brain regions	descriptive statistics	4-stage model of progressing amyloid pathology	98% participant correctly classified in the 4 successive amyloid stages (p<0.01)
Aschenbrenner et al. 30	2018	Knight ADRC: 152 subjects ()	18F-AV-1451, 18F-AV45 PET	image registration and normalisation, partial volume correction	SUVR	linear mixed-effects models	influences of neuroimaging biomarkers on retrospective cognitive decline	only tau PET was associated with cognitive change (p<0.001)
Pontecorvo et al. 31	2019	Multicentre study: 202 subjects (57 HC, 97 MCI, 48 AD)	18F-FTP, 18F-AV-1451 PET	motion correction, registration to structural MRI, segmentation	SUVR	multivariate regression model, correlation analyses	longitudinal evaluation of cognitive change	Aβ+ subjects: FTP SUVr predicts change (p<0.01)
								Aβ- subjects: FTP unchanged

## Sheet: References
1	Zhang, Y. et al. Multivariate approach for Alzheimer’s disease detection using stationary wavelet entropy and predator-prey particle swarm optimization. Journal of Alzheimer's Disease 65, 855-869 (2018).
2	Sorensen, L. et al. Differential diagnosis of mild cognitive impairment and Alzheimer's disease using structural MRI cortical thickness, hippocampal shape, hippocampal texture, and volumetry. NeuroImage-Clin. 13, 470-482, doi:10.1016/j.nicl.2016.11.025 (2017).
3	Lin, W. M. et al. Convolutional Neural Networks-Based MRI Image Analysis for the Alzheimer's Disease Prediction From Mild Cognitive Impairment. Front. Neurosci. 12, 13, doi:10.3389/fnins.2018.00777 (2018).
4	Khedher, L. et al. Independent Component Analysis-Support Vector Machine-Based Computer-Aided Diagnosis System for Alzheimer's with Visual Support. Int. J. Neural Syst. 27, 18, doi:10.1142/s0129065716500507 (2017).
5	Spasov, S. et al. A parameter-efficient deep learning approach to predict conversion from mild cognitive impairment to Alzheimer's disease. Neuroimage 189, 276-287, doi:10.1016/j.neuroimage.2019.01.031 (2019).
6	Tong, T. et al. A Novel Grading Biomarker for the Prediction of Conversion From Mild Cognitive Impairment to Alzheimer's Disease. IEEE Trans. Biomed. Eng. 64, 155-165, doi:10.1109/tbme.2016.2549363 (2017).
7	Long, X. J., Chen, L. F., Jiang, C. X., Zhang, L. J. & Alzheimer's Dis, N. Prediction and classification of Alzheimer disease based on quantification of MRI deformation. PloS one 12, 19, doi:10.1371/journal.pone.0173372 (2017).
8	Dimitriadis, S. I., Liparas, D., Tsolaki, M. N. & Alzheimers Dis Neuroimaging, I. Random forest feature selection, fusion and ensemble strategy: Combining multiple morphological MRI measures to discriminate among healhy elderly, MCI, cMCI and alzheimer's disease patients: From the alzheimer's disease neuroimaging initiative (ADNI) database. J. Neurosci. Methods 302, 14-23, doi:10.1016/j.jneumeth.…
9	Acharya, U. R. et al. Automated Detection of Alzheimer's Disease Using Brain MRI Images- A Study with Various Feature Extraction Techniques. J. Med. Syst. 43, 14, doi:10.1007/s10916-019-1428-9 (2019).
10	Foley, S. F. et al. Multimodal Brain Imaging Reveals Structural Differences in Alzheimer's Disease Polygenic Risk Carriers: A Study in Healthy Young Adults. Biol. Psychiatry 81, 154-161, doi:10.1016/j.biopsych.2016.02.033 (2017).
11	Ben Ahmed, O. et al. Recognition of Alzheimer's disease and Mild Cognitive Impairment with multimodal image-derived biomarkers and Multiple Kernel Learning. Neurocomputing 220, 98-110, doi:10.1016/j.neucom.2016.08.041 (2017).
12	Bron, E. E. et al. Multiparametric computer-aided differential diagnosis of Alzheimer's disease and frontotemporal dementia using structural and advanced MRI. European Radiology 27, 3372-3382, doi:10.1007/s00330-016-4691-x (2017).
13	Mattsson, N., Andreasson, U., Zetterberg, H., Blennow, K. & Alzheimer's Dis, N. Association of Plasma Neurofilament Light With Neurodegeneration in Patients With Alzheimer Disease. Jama Neurology 74, 557-566, doi:10.1001/jamaneurol.2016.6117 (2017).
14	Popp, J. et al. Markers of neuroinflammation associated with Alzheimer ' s disease pathology in older adults. Brain Behav. Immun. 62, 203-211, doi:10.1016/j.bbi.2017.01.020 (2017).
15	Hansson, O. et al. CSF biomarkers of Alzheimer's disease concord with amyloid-beta PET and predict clinical progression: A study of fully automated immunoassays in BioFINDER and ADNI cohorts. Alzheimers. Dement. 14, 1470-1481, doi:10.1016/j.jalz.2018.01.010 (2018).
16	Hampel, H. et al. Alzheimer's disease biomarker-guided diagnostic workflow using the added value of six combined cerebrospinal fluid candidates: Aβ(1-42), total-tau, phosphorylated-tau, NFL, neurogranin, and YKL-40. Alzheimers Dement 14, 492-501, doi:10.1016/j.jalz.2017.11.015 (2018).
17	Abu-Rumeileh, S. et al. The CSF neurofilament light signature in rapidly progressive neurodegenerative dementias. Alzheimer's Research & Therapy 10, 3, doi:10.1186/s13195-017-0331-1 (2018).
18	Lusardi, T. A. et al. MicroRNAs in Human Cerebrospinal Fluid as Biomarkers for Alzheimer's Disease. J Alzheimers Dis 55, 1223-1233, doi:10.3233/jad-160835 (2017).
19	Xu, L., Liang, G., Liao, C., Chen, G.-D. & Chang, C.-C. An efficient classifier for Alzheimer’s disease genes identification. Molecules 23, 3140 (2018).
20	Liu, M., Cheng, D., Wang, K., Wang, Y. & the Alzheimer’s Disease Neuroimaging, I. Multi-Modality Cascaded Convolutional Neural Networks for Alzheimer’s Disease Diagnosis. Neuroinformatics 16, 295-308, doi:10.1007/s12021-018-9370-4 (2018).
21	Tong, T. et al. Multi-modal classification of Alzheimer's disease using nonlinear graph fusion. Pattern Recognit. 63, 171-181, doi:10.1016/j.patcog.2016.10.009 (2017).
22	Liu, M., Zhang, J., Yap, P.-T. & Shen, D. View-aligned hypergraph learning for Alzheimer’s disease diagnosis with incomplete multi-modality data. Medical image analysis 36, 123-134 (2017).
23	Marinescu, RV et al. TADPOLE Challenge: Accurate Alzheimer’s disease prediction through crowdsourced forecasting of future data. International Workshop on PRedictive Intelligence In MEdicine. Springer, Cham, doi: 10.1007/978-3-030-32281-6_1 (2019)
24	Allen, G. I., et al. Crowdsourced estimation of cognitive decline and resilience in Alzheimer's disease. Alzheimer's & dementia : the journal of the Alzheimer's Association, 12(6), 645–653. doi: 10.1016/j.jalz.2016.02.006 Alzheimer's Disease Neuroimaging Initiative (2016).
25	Nakamura, A. et al. High performance plasma amyloid-β biomarkers for Alzheimer’s disease. Nature 554, 249-254, doi:10.1038/nature25456 (2018).
26	Bejanin, A. et al. Tau pathology and neurodegeneration contribute to cognitive impairment in Alzheimer’s disease. Brain 140, 3286-3300, doi:10.1093/brain/awx243 (2017).
27	Xia, C. et al. Association of In Vivo [18F]AV-1451 Tau PET Imaging Results With Cortical Atrophy and Symptoms in Typical and Atypical Alzheimer Disease. JAMA Neurology 74, 427-436, doi:10.1001/jamaneurol.2016.5755 (2017).
28	Pontecorvo, M. J. et al. Relationships between flortaucipir PET tau binding and amyloid burden, clinical diagnosis, age and cognition. Brain 140, 748-763, doi:10.1093/brain/aww334 (2017).
29	Grothe, M. J. et al. In vivo staging of regional amyloid deposition. Neurology 89, 2031-2038, doi:10.1212/wnl.0000000000004643 (2017).
30	Aschenbrenner, A. J., Gordon, B. A., Benzinger, T. L. S., Morris, J. C. & Hassenstab, J. J. Influence of tau PET, amyloid PET, and hippocampal volume on cognition in Alzheimer disease. Neurology 91, e859-e866, doi:10.1212/WNL.0000000000006075 (2018).
31	Pontecorvo, M. J. et al. A multicentre longitudinal study of flortaucipir (18F) in normal ageing, mild cognitive impairment and Alzheimer’s disease dementia. Brain 142, 1723-1735, doi:10.1093/brain/awz090 (2019).
