# Supplementary material for: A predictive model using the mesoscopic architecture of the living brain to detect Alzheimer’s disease
Source: Commun Med (Lond). 2022 Jun 20;2:70. doi: 10.1038/s43856-022-00133-4 (PMC9209493; doi:10.1038/s43856-022-00133-4)
Supplement: Supplementary file 3 — Supplementary Data 2 [file 43856_2022_133_MOESM3_ESM.xlsx]

## Sheet: Table
Name	Class
FD lacunarity	2nd order
FD lacunarity HHH	Wavelet HHH
FD lacunarity HHL	Wavelet HHL
FD lacunarity HLH	Wavelet HLH
FD lacunarity HLL	Wavelet HLL
FD lacunarity LHH	Wavelet LHH
FD lacunarity LHL	Wavelet LHL
FD lacunarity LLH	Wavelet LLH
FD lacunarity LLL	Wavelet LLL
FD max	2nd order
FD max HHH	Wavelet HHH
FD max HHL	Wavelet HHL
FD max HLH	Wavelet HLH
FD max HLL	Wavelet HLL
FD max LHH	Wavelet LHH
FD max LHL	Wavelet LHL
FD max LLH	Wavelet LLH
FD max LLL	Wavelet LLL
FD mean	2nd order
FD mean HHH	Wavelet HHH
FD mean HHL	Wavelet HHL
FD mean HLH	Wavelet HLH
FD mean HLL	Wavelet HLL
FD mean LHH	Wavelet LHH
FD mean LHL	Wavelet LHL
FD mean LLH	Wavelet LLH
FD mean LLL	Wavelet LLL
FD min	2nd order
FD min HHH	Wavelet HHH
FD min HHL	Wavelet HHL
FD min HLH	Wavelet HLH
FD min HLL	Wavelet HLL
FD min LHH	Wavelet LHH
FD min LHL	Wavelet LHL
FD min LLH	Wavelet LLH
FD min LLL	Wavelet LLL
FD sd	2nd order
FD sd HHH	Wavelet HHH
FD sd HHL	Wavelet HHL
FD sd HLH	Wavelet HLH
FD sd HLL	Wavelet HLL
FD sd LHH	Wavelet LHH
FD sd LHL	Wavelet LHL
FD sd LLH	Wavelet LLH
FD sd LLL	Wavelet LLL
FD var	2nd order
FD var HHH	Wavelet HHH
FD var HHL	Wavelet HHL
FD var HLH	Wavelet HLH
FD var HLL	Wavelet HLL
FD var LHH	Wavelet LHH
FD var LHL	Wavelet LHL
FD var LLH	Wavelet LLH
FD var LLL	Wavelet LLL
FOS CV	First order
FOS CV HHH	Wavelet HHH
FOS CV HHL	Wavelet HHL
FOS CV HLH	Wavelet HLH
FOS CV HLL	Wavelet HLL
FOS CV LHH	Wavelet LHH
FOS CV LHL	Wavelet LHL
FOS CV LLH	Wavelet LLH
FOS CV LLL	Wavelet LLL
FOS Ener	First order
FOS Ener HHH	Wavelet HHH
FOS Ener HHL	Wavelet HHL
FOS Ener HLH	Wavelet HLH
FOS Ener HLL	Wavelet HLL
FOS Ener LHH	Wavelet LHH
FOS Ener LHL	Wavelet LHL
FOS Ener LLH	Wavelet LLH
FOS Ener LLL	Wavelet LLL
FOS Entr	First order
FOS Entr HHH	Wavelet HHH
FOS Entr HHL	Wavelet HHL
FOS Entr HLH	Wavelet HLH
FOS Entr HLL	Wavelet HLL
FOS Entr LHH	Wavelet LHH
FOS Entr LHL	Wavelet LHL
FOS Entr LLH	Wavelet LLH
FOS Entr LLL	Wavelet LLL
FOS Imax	First order
FOS Imax HHH	Wavelet HHH
FOS Imax HHL	Wavelet HHL
FOS Imax HLH	Wavelet HLH
FOS Imax HLL	Wavelet HLL
FOS Imax LHH	Wavelet LHH
FOS Imax LHL	Wavelet LHL
FOS Imax LLH	Wavelet LLH
FOS Imax LLL	Wavelet LLL
FOS Imean	First order
FOS Imean HHH	Wavelet HHH
FOS Imean HHL	Wavelet HHL
FOS Imean HLH	Wavelet HLH
FOS Imean HLL	Wavelet HLL
FOS Imean LHH	Wavelet LHH
FOS Imean LHL	Wavelet LHL
FOS Imean LLH	Wavelet LLH
FOS Imean LLL	Wavelet LLL
FOS ImeanAbsDev	First order
FOS ImeanAbsDev HHH	Wavelet HHH
FOS ImeanAbsDev HHL	Wavelet HHL
FOS ImeanAbsDev HLH	Wavelet HLH
FOS ImeanAbsDev HLL	Wavelet HLL
FOS ImeanAbsDev LHH	Wavelet LHH
FOS ImeanAbsDev LHL	Wavelet LHL
FOS ImeanAbsDev LLH	Wavelet LLH
FOS ImeanAbsDev LLL	Wavelet LLL
FOS Imedian	First order
FOS Imedian HHH	Wavelet HHH
FOS Imedian HHL	Wavelet HHL
FOS Imedian HLH	Wavelet HLH
FOS Imedian HLL	Wavelet HLL
FOS Imedian LHH	Wavelet LHH
FOS Imedian LHL	Wavelet LHL
FOS Imedian LLH	Wavelet LLH
FOS Imedian LLL	Wavelet LLL
FOS Imin	First order
FOS Imin HHH	Wavelet HHH
FOS Imin HHL	Wavelet HHL
FOS Imin HLH	Wavelet HLH
FOS Imin HLL	Wavelet HLL
FOS Imin LHH	Wavelet LHH
FOS Imin LHL	Wavelet LHL
FOS Imin LLH	Wavelet LLH
FOS Imin LLL	Wavelet LLL
FOS Imode	First order
FOS Imode HHH	Wavelet HHH
FOS Imode HHL	Wavelet HHL
FOS Imode HLH	Wavelet HLH
FOS Imode HLL	Wavelet HLL
FOS Imode LHH	Wavelet LHH
FOS Imode LHL	Wavelet LHL
FOS Imode LLH	Wavelet LLH
FOS Imode LLL	Wavelet LLL
FOS Istd	First order
FOS Istd HHH	Wavelet HHH
FOS Istd HHL	Wavelet HHL
FOS Istd HLH	Wavelet HLH
FOS Istd HLL	Wavelet HLL
FOS Istd LHH	Wavelet LHH
FOS Istd LHL	Wavelet LHL
FOS Istd LLH	Wavelet LLH
FOS Istd LLL	Wavelet LLL
FOS Kurt	First order
FOS Kurt HHH	Wavelet HHH
FOS Kurt HHL	Wavelet HHL
FOS Kurt HLH	Wavelet HLH
FOS Kurt HLL	Wavelet HLL
FOS Kurt LHH	Wavelet LHH
FOS Kurt LHL	Wavelet LHL
FOS Kurt LLH	Wavelet LLH
FOS Kurt LLL	Wavelet LLL
FOS Range	First order
FOS Range HHH	Wavelet HHH
FOS Range HHL	Wavelet HHL
FOS Range HLH	Wavelet HLH
FOS Range HLL	Wavelet HLL
FOS Range LHH	Wavelet LHH
FOS Range LHL	Wavelet LHL
FOS Range LLH	Wavelet LLH
FOS Range LLL	Wavelet LLL
FOS RMS	First order
FOS RMS HHH	Wavelet HHH
FOS RMS HHL	Wavelet HHL
FOS RMS HLH	Wavelet HLH
FOS RMS HLL	Wavelet HLL
FOS RMS LHH	Wavelet LHH
FOS RMS LHL	Wavelet LHL
FOS RMS LLH	Wavelet LLH
FOS RMS LLL	Wavelet LLL
FOS Skew	First order
FOS Skew HHH	Wavelet HHH
FOS Skew HHL	Wavelet HHL
FOS Skew HLH	Wavelet HLH
FOS Skew HLL	Wavelet HLL
FOS Skew LHH	Wavelet LHH
FOS Skew LHL	Wavelet LHL
FOS Skew LLH	Wavelet LLH
FOS Skew LLL	Wavelet LLL
GLCM Angsmo	2nd order
GLCM Angsmo HHH	Wavelet HHH
GLCM Angsmo HHL	Wavelet HHL
GLCM Angsmo HLH	Wavelet HLH
GLCM Angsmo HLL	Wavelet HLL
GLCM Angsmo LHH	Wavelet LHH
GLCM Angsmo LHL	Wavelet LHL
GLCM Angsmo LLH	Wavelet LLH
GLCM Angsmo LLL	Wavelet LLL
GLCM AutoCorrel	2nd order
GLCM AutoCorrel HHH	Wavelet HHH
GLCM AutoCorrel HHL	Wavelet HHL
GLCM AutoCorrel HLH	Wavelet HLH
GLCM AutoCorrel HLL	Wavelet HLL
GLCM AutoCorrel LHH	Wavelet LHH
GLCM AutoCorrel LHL	Wavelet LHL
GLCM AutoCorrel LLH	Wavelet LLH
GLCM AutoCorrel LLL	Wavelet LLL
GLCM ClProm	2nd order
GLCM ClProm HHH	Wavelet HHH
GLCM ClProm HHL	Wavelet HHL
GLCM ClProm HLH	Wavelet HLH
GLCM ClProm HLL	Wavelet HLL
GLCM ClProm LHH	Wavelet LHH
GLCM ClProm LHL	Wavelet LHL
GLCM ClProm LLH	Wavelet LLH
GLCM ClProm LLL	Wavelet LLL
GLCM ClShad	2nd order
GLCM ClShad HHH	Wavelet HHH
GLCM ClShad HHL	Wavelet HHL
GLCM ClShad HLH	Wavelet HLH
GLCM ClShad HLL	Wavelet HLL
GLCM ClShad LHH	Wavelet LHH
GLCM ClShad LHL	Wavelet LHL
GLCM ClShad LLH	Wavelet LLH
GLCM ClShad LLL	Wavelet LLL
GLCM ClTend	2nd order
GLCM ClTend HHH	Wavelet HHH
GLCM ClTend HHL	Wavelet HHL
GLCM ClTend HLH	Wavelet HLH
GLCM ClTend HLL	Wavelet HLL
GLCM ClTend LHH	Wavelet LHH
GLCM ClTend LHL	Wavelet LHL
GLCM ClTend LLH	Wavelet LLH
GLCM ClTend LLL	Wavelet LLL
GLCM Contra	2nd order
GLCM Contra HHH	Wavelet HHH
GLCM Contra HHL	Wavelet HHL
GLCM Contra HLH	Wavelet HLH
GLCM Contra HLL	Wavelet HLL
GLCM Contra LHH	Wavelet LHH
GLCM Contra LHL	Wavelet LHL
GLCM Contra LLH	Wavelet LLH
GLCM Contra LLL	Wavelet LLL
GLCM Correl	2nd order
GLCM Correl HHH	Wavelet HHH
GLCM Correl HHL	Wavelet HHL
GLCM Correl HLH	Wavelet HLH
GLCM Correl HLL	Wavelet HLL
GLCM Correl LHH	Wavelet LHH
GLCM Correl LHL	Wavelet LHL
GLCM Correl LLH	Wavelet LLH
GLCM Correl LLL	Wavelet LLL
GLCM difEnt	2nd order
GLCM difEnt HHH	Wavelet HHH
GLCM difEnt HHL	Wavelet HHL
GLCM difEnt HLH	Wavelet HLH
GLCM difEnt HLL	Wavelet HLL
GLCM difEnt LHH	Wavelet LHH
GLCM difEnt LHL	Wavelet LHL
GLCM difEnt LLH	Wavelet LLH
GLCM difEnt LLL	Wavelet LLL
GLCM difVar	2nd order
GLCM difVar HHH	Wavelet HHH
GLCM difVar HHL	Wavelet HHL
GLCM difVar HLH	Wavelet HLH
GLCM difVar HLL	Wavelet HLL
GLCM difVar LHH	Wavelet LHH
GLCM difVar LHL	Wavelet LHL
GLCM difVar LLH	Wavelet LLH
GLCM difVar LLL	Wavelet LLL
GLCM Dissim	2nd order
GLCM Dissim HHH	Wavelet HHH
GLCM Dissim HHL	Wavelet HHL
GLCM Dissim HLH	Wavelet HLH
GLCM Dissim HLL	Wavelet HLL
GLCM Dissim LHH	Wavelet LHH
GLCM Dissim LHL	Wavelet LHL
GLCM Dissim LLH	Wavelet LLH
GLCM Dissim LLL	Wavelet LLL
GLCM Entrop	2nd order
GLCM Entrop HHH	Wavelet HHH
GLCM Entrop HHL	Wavelet HHL
GLCM Entrop HLH	Wavelet HLH
GLCM Entrop HLL	Wavelet HLL
GLCM Entrop LHH	Wavelet LHH
GLCM Entrop LHL	Wavelet LHL
GLCM Entrop LLH	Wavelet LLH
GLCM Entrop LLL	Wavelet LLL
GLCM Homoge	2nd order
GLCM Homoge HHH	Wavelet HHH
GLCM Homoge HHL	Wavelet HHL
GLCM Homoge HLH	Wavelet HLH
GLCM Homoge HLL	Wavelet HLL
GLCM Homoge LHH	Wavelet LHH
GLCM Homoge LHL	Wavelet LHL
GLCM Homoge LLH	Wavelet LLH
GLCM Homoge LLL	Wavelet LLL
GLCM Homoge1	2nd order
GLCM Homoge1 HHH	Wavelet HHH
GLCM Homoge1 HHL	Wavelet HHL
GLCM Homoge1 HLH	Wavelet HLH
GLCM Homoge1 HLL	Wavelet HLL
GLCM Homoge1 LHH	Wavelet LHH
GLCM Homoge1 LHL	Wavelet LHL
GLCM Homoge1 LLH	Wavelet LLH
GLCM Homoge1 LLL	Wavelet LLL
GLCM IDMN	2nd order
GLCM IDMN HHH	Wavelet HHH
GLCM IDMN HHL	Wavelet HHL
GLCM IDMN HLH	Wavelet HLH
GLCM IDMN HLL	Wavelet HLL
GLCM IDMN LHH	Wavelet LHH
GLCM IDMN LHL	Wavelet LHL
GLCM IDMN LLH	Wavelet LLH
GLCM IDMN LLL	Wavelet LLL
GLCM IDN	2nd order
GLCM IDN HHH	Wavelet HHH
GLCM IDN HHL	Wavelet HHL
GLCM IDN HLH	Wavelet HLH
GLCM IDN HLL	Wavelet HLL
GLCM IDN LHH	Wavelet LHH
GLCM IDN LHL	Wavelet LHL
GLCM IDN LLH	Wavelet LLH
GLCM IDN LLL	Wavelet LLL
GLCM InfCo1	2nd order
GLCM InfCo1 HHH	Wavelet HHH
GLCM InfCo1 HHL	Wavelet HHL
GLCM InfCo1 HLH	Wavelet HLH
GLCM InfCo1 HLL	Wavelet HLL
GLCM InfCo1 LHH	Wavelet LHH
GLCM InfCo1 LHL	Wavelet LHL
GLCM InfCo1 LLH	Wavelet LLH
GLCM InfCo1 LLL	Wavelet LLL
GLCM InfCo2	2nd order
GLCM InfCo2 HHH	Wavelet HHH
GLCM InfCo2 HHL	Wavelet HHL
GLCM InfCo2 HLH	Wavelet HLH
GLCM InfCo2 HLL	Wavelet HLL
GLCM InfCo2 LHH	Wavelet LHH
GLCM InfCo2 LHL	Wavelet LHL
GLCM InfCo2 LLH	Wavelet LLH
GLCM InfCo2 LLL	Wavelet LLL
GLCM invVar	2nd order
GLCM invVar HHH	Wavelet HHH
GLCM invVar HHL	Wavelet HHL
GLCM invVar HLH	Wavelet HLH
GLCM invVar HLL	Wavelet HLL
GLCM invVar LHH	Wavelet LHH
GLCM invVar LHL	Wavelet LHL
GLCM invVar LLH	Wavelet LLH
GLCM invVar LLL	Wavelet LLL
GLCM MxProb	2nd order
GLCM MxProb HHH	Wavelet HHH
GLCM MxProb HHL	Wavelet HHL
GLCM MxProb HLH	Wavelet HLH
GLCM MxProb HLL	Wavelet HLL
GLCM MxProb LHH	Wavelet LHH
GLCM MxProb LHL	Wavelet LHL
GLCM MxProb LLH	Wavelet LLH
GLCM MxProb LLL	Wavelet LLL
GLCM sumAvg	2nd order
GLCM sumAvg HHH	Wavelet HHH
GLCM sumAvg HHL	Wavelet HHL
GLCM sumAvg HLH	Wavelet HLH
GLCM sumAvg HLL	Wavelet HLL
GLCM sumAvg LHH	Wavelet LHH
GLCM sumAvg LHL	Wavelet LHL
GLCM sumAvg LLH	Wavelet LLH
GLCM sumAvg LLL	Wavelet LLL
GLCM sumEnt	2nd order
GLCM sumEnt HHH	Wavelet HHH
GLCM sumEnt HHL	Wavelet HHL
GLCM sumEnt HLH	Wavelet HLH
GLCM sumEnt HLL	Wavelet HLL
GLCM sumEnt LHH	Wavelet LHH
GLCM sumEnt LHL	Wavelet LHL
GLCM sumEnt LLH	Wavelet LLH
GLCM sumEnt LLL	Wavelet LLL
GLCM sumVar	2nd order
GLCM sumVar HHH	Wavelet HHH
GLCM sumVar HHL	Wavelet HHL
GLCM sumVar HLH	Wavelet HLH
GLCM sumVar HLL	Wavelet HLL
GLCM sumVar LHH	Wavelet LHH
GLCM sumVar LHL	Wavelet LHL
GLCM sumVar LLH	Wavelet LLH
GLCM sumVar LLL	Wavelet LLL
GLCM Varian	2nd order
GLCM Varian HHH	Wavelet HHH
GLCM Varian HHL	Wavelet HHL
GLCM Varian HLH	Wavelet HLH
GLCM Varian HLL	Wavelet HLL
GLCM Varian LHH	Wavelet LHH
GLCM Varian LHL	Wavelet LHL
GLCM Varian LLH	Wavelet LLH
GLCM Varian LLL	Wavelet LLL
GLRLM GLN	2nd order
GLRLM GLN HHH	Wavelet HHH
GLRLM GLN HHL	Wavelet HHL
GLRLM GLN HLH	Wavelet HLH
GLRLM GLN HLL	Wavelet HLL
GLRLM GLN LHH	Wavelet LHH
GLRLM GLN LHL	Wavelet LHL
GLRLM GLN LLH	Wavelet LLH
GLRLM GLN LLL	Wavelet LLL
GLRLM HGLRE	2nd order
GLRLM HGLRE HHH	Wavelet HHH
GLRLM HGLRE HHL	Wavelet HHL
GLRLM HGLRE HLH	Wavelet HLH
GLRLM HGLRE HLL	Wavelet HLL
GLRLM HGLRE LHH	Wavelet LHH
GLRLM HGLRE LHL	Wavelet LHL
GLRLM HGLRE LLH	Wavelet LLH
GLRLM HGLRE LLL	Wavelet LLL
GLRLM LGLRE	2nd order
GLRLM LGLRE HHH	Wavelet HHH
GLRLM LGLRE HHL	Wavelet HHL
GLRLM LGLRE HLH	Wavelet HLH
GLRLM LGLRE HLL	Wavelet HLL
GLRLM LGLRE LHH	Wavelet LHH
GLRLM LGLRE LHL	Wavelet LHL
GLRLM LGLRE LLH	Wavelet LLH
GLRLM LGLRE LLL	Wavelet LLL
GLRLM LRE	2nd order
GLRLM LRE HHH	Wavelet HHH
GLRLM LRE HHL	Wavelet HHL
GLRLM LRE HLH	Wavelet HLH
GLRLM LRE HLL	Wavelet HLL
GLRLM LRE LHH	Wavelet LHH
GLRLM LRE LHL	Wavelet LHL
GLRLM LRE LLH	Wavelet LLH
GLRLM LRE LLL	Wavelet LLL
GLRLM LRHGLE	2nd order
GLRLM LRHGLE HHH	Wavelet HHH
GLRLM LRHGLE HHL	Wavelet HHL
GLRLM LRHGLE HLH	Wavelet HLH
GLRLM LRHGLE HLL	Wavelet HLL
GLRLM LRHGLE LHH	Wavelet LHH
GLRLM LRHGLE LHL	Wavelet LHL
GLRLM LRHGLE LLH	Wavelet LLH
GLRLM LRHGLE LLL	Wavelet LLL
GLRLM LRLGLE	2nd order
GLRLM LRLGLE HHH	Wavelet HHH
GLRLM LRLGLE HHL	Wavelet HHL
GLRLM LRLGLE HLH	Wavelet HLH
GLRLM LRLGLE HLL	Wavelet HLL
GLRLM LRLGLE LHH	Wavelet LHH
GLRLM LRLGLE LHL	Wavelet LHL
GLRLM LRLGLE LLH	Wavelet LLH
GLRLM LRLGLE LLL	Wavelet LLL
GLRLM RLN	2nd order
GLRLM RLN HHH	Wavelet HHH
GLRLM RLN HHL	Wavelet HHL
GLRLM RLN HLH	Wavelet HLH
GLRLM RLN HLL	Wavelet HLL
GLRLM RLN LHH	Wavelet LHH
GLRLM RLN LHL	Wavelet LHL
GLRLM RLN LLH	Wavelet LLH
GLRLM RLN LLL	Wavelet LLL
GLRLM RP	2nd order
GLRLM RP HHH	Wavelet HHH
GLRLM RP HHL	Wavelet HHL
GLRLM RP HLH	Wavelet HLH
GLRLM RP HLL	Wavelet HLL
GLRLM RP LHH	Wavelet LHH
GLRLM RP LHL	Wavelet LHL
GLRLM RP LLH	Wavelet LLH
GLRLM RP LLL	Wavelet LLL
GLRLM SRE	2nd order
GLRLM SRE HHH	Wavelet HHH
GLRLM SRE HHL	Wavelet HHL
GLRLM SRE HLH	Wavelet HLH
GLRLM SRE HLL	Wavelet HLL
GLRLM SRE LHH	Wavelet LHH
GLRLM SRE LHL	Wavelet LHL
GLRLM SRE LLH	Wavelet LLH
GLRLM SRE LLL	Wavelet LLL
GLRLM SRHGLE	2nd order
GLRLM SRHGLE HHH	Wavelet HHH
GLRLM SRHGLE HHL	Wavelet HHL
GLRLM SRHGLE HLH	Wavelet HLH
GLRLM SRHGLE HLL	Wavelet HLL
GLRLM SRHGLE LHH	Wavelet LHH
GLRLM SRHGLE LHL	Wavelet LHL
GLRLM SRHGLE LLH	Wavelet LLH
GLRLM SRHGLE LLL	Wavelet LLL
GLRLM SRLGLE	2nd order
GLRLM SRLGLE HHH	Wavelet HHH
GLRLM SRLGLE HHL	Wavelet HHL
GLRLM SRLGLE HLH	Wavelet HLH
GLRLM SRLGLE HLL	Wavelet HLL
GLRLM SRLGLE LHH	Wavelet LHH
GLRLM SRLGLE LHL	Wavelet LHL
GLRLM SRLGLE LLH	Wavelet LLH
GLRLM SRLGLE LLL	Wavelet LLL
GLSZM GlNonUnif	2nd order
GLSZM GlNonUnif HHH	Wavelet HHH
GLSZM GlNonUnif HHL	Wavelet HHL
GLSZM GlNonUnif HLH	Wavelet HLH
GLSZM GlNonUnif HLL	Wavelet HLL
GLSZM GlNonUnif LHH	Wavelet LHH
GLSZM GlNonUnif LHL	Wavelet LHL
GLSZM GlNonUnif LLH	Wavelet LLH
GLSZM GlNonUnif LLL	Wavelet LLL
GLSZM GlVarianc	2nd order
GLSZM GlVarianc HHH	Wavelet HHH
GLSZM GlVarianc HHL	Wavelet HHL
GLSZM GlVarianc HLH	Wavelet HLH
GLSZM GlVarianc HLL	Wavelet HLL
GLSZM GlVarianc LHH	Wavelet LHH
GLSZM GlVarianc LHL	Wavelet LHL
GLSZM GlVarianc LLH	Wavelet LLH
GLSZM GlVarianc LLL	Wavelet LLL
GLSZM LargeZone	2nd order
GLSZM LargeZone HHH	Wavelet HHH
GLSZM LargeZone HHL	Wavelet HHL
GLSZM LargeZone HLH	Wavelet HLH
GLSZM LargeZone HLL	Wavelet HLL
GLSZM LargeZone LHH	Wavelet LHH
GLSZM LargeZone LHL	Wavelet LHL
GLSZM LargeZone LLH	Wavelet LLH
GLSZM LargeZone LLL	Wavelet LLL
GLSZM LzoneHiGl	2nd order
GLSZM LzoneHiGl HHH	Wavelet HHH
GLSZM LzoneHiGl HHL	Wavelet HHL
GLSZM LzoneHiGl HLH	Wavelet HLH
GLSZM LzoneHiGl HLL	Wavelet HLL
GLSZM LzoneHiGl LHH	Wavelet LHH
GLSZM LzoneHiGl LHL	Wavelet LHL
GLSZM LzoneHiGl LLH	Wavelet LLH
GLSZM LzoneHiGl LLL	Wavelet LLL
GLSZM LzoneLogl	2nd order
GLSZM LzoneLogl HHH	Wavelet HHH
GLSZM LzoneLogl HHL	Wavelet HHL
GLSZM LzoneLogl HLH	Wavelet HLH
GLSZM LzoneLogl HLL	Wavelet HLL
GLSZM LzoneLogl LHH	Wavelet LHH
GLSZM LzoneLogl LHL	Wavelet LHL
GLSZM LzoneLogl LLH	Wavelet LLH
GLSZM LzoneLogl LLL	Wavelet LLL
GLSZM SmallZone	2nd order
GLSZM SmallZone HHH	Wavelet HHH
GLSZM SmallZone HHL	Wavelet HHL
GLSZM SmallZone HLH	Wavelet HLH
GLSZM SmallZone HLL	Wavelet HLL
GLSZM SmallZone LHH	Wavelet LHH
GLSZM SmallZone LHL	Wavelet LHL
GLSZM SmallZone LLH	Wavelet LLH
GLSZM SmallZone LLL	Wavelet LLL
GLSZM SzNonUnif	2nd order
GLSZM SzNonUnif HHH	Wavelet HHH
GLSZM SzNonUnif HHL	Wavelet HHL
GLSZM SzNonUnif HLH	Wavelet HLH
GLSZM SzNonUnif HLL	Wavelet HLL
GLSZM SzNonUnif LHH	Wavelet LHH
GLSZM SzNonUnif LHL	Wavelet LHL
GLSZM SzNonUnif LLH	Wavelet LLH
GLSZM SzNonUnif LLL	Wavelet LLL
GLSZM SzoneHiGl	2nd order
GLSZM SzoneHiGl HHH	Wavelet HHH
GLSZM SzoneHiGl HHL	Wavelet HHL
GLSZM SzoneHiGl HLH	Wavelet HLH
GLSZM SzoneHiGl HLL	Wavelet HLL
GLSZM SzoneHiGl LHH	Wavelet LHH
GLSZM SzoneHiGl LHL	Wavelet LHL
GLSZM SzoneHiGl LLH	Wavelet LLH
GLSZM SzoneHiGl LLL	Wavelet LLL
GLSZM SzoneLoGl	2nd order
GLSZM SzoneLoGl HHH	Wavelet HHH
GLSZM SzoneLoGl HHL	Wavelet HHL
GLSZM SzoneLoGl HLH	Wavelet HLH
GLSZM SzoneLoGl HLL	Wavelet HLL
GLSZM SzoneLoGl LHH	Wavelet LHH
GLSZM SzoneLoGl LHL	Wavelet LHL
GLSZM SzoneLoGl LLH	Wavelet LLH
GLSZM SzoneLoGl LLL	Wavelet LLL
GLSZM SzVarianc	2nd order
GLSZM SzVarianc HHH	Wavelet HHH
GLSZM SzVarianc HHL	Wavelet HHL
GLSZM SzVarianc HLH	Wavelet HLH
GLSZM SzVarianc HLL	Wavelet HLL
GLSZM SzVarianc LHH	Wavelet LHH
GLSZM SzVarianc LHL	Wavelet LHL
GLSZM SzVarianc LLH	Wavelet LLH
GLSZM SzVarianc LLL	Wavelet LLL
GLSZM ZoneHiGl	2nd order
GLSZM ZoneHiGl HHH	Wavelet HHH
GLSZM ZoneHiGl HHL	Wavelet HHL
GLSZM ZoneHiGl HLH	Wavelet HLH
GLSZM ZoneHiGl HLL	Wavelet HLL
GLSZM ZoneHiGl LHH	Wavelet LHH
GLSZM ZoneHiGl LHL	Wavelet LHL
GLSZM ZoneHiGl LLH	Wavelet LLH
GLSZM ZoneHiGl LLL	Wavelet LLL
GLSZM ZoneLoGl	2nd order
GLSZM ZoneLoGl HHH	Wavelet HHH
GLSZM ZoneLoGl HHL	Wavelet HHL
GLSZM ZoneLoGl HLH	Wavelet HLH
GLSZM ZoneLoGl HLL	Wavelet HLL
GLSZM ZoneLoGl LHH	Wavelet LHH
GLSZM ZoneLoGl LHL	Wavelet LHL
GLSZM ZoneLoGl LLH	Wavelet LLH
GLSZM ZoneLoGl LLL	Wavelet LLL
GLSZM ZonePcent	2nd order
GLSZM ZonePcent HHH	Wavelet HHH
GLSZM ZonePcent HHL	Wavelet HHL
GLSZM ZonePcent HLH	Wavelet HLH
GLSZM ZonePcent HLL	Wavelet HLL
GLSZM ZonePcent LHH	Wavelet LHH
GLSZM ZonePcent LHL	Wavelet LHL
GLSZM ZonePcent LLH	Wavelet LLH
GLSZM ZonePcent LLL	Wavelet LLL
N.voxels	Shape and size
NGTDM Coarse	2nd order
NGTDM Coarse HHH	Wavelet HHH
NGTDM Coarse HHL	Wavelet HHL
NGTDM Coarse HLH	Wavelet HLH
NGTDM Coarse HLL	Wavelet HLL
NGTDM Coarse LHH	Wavelet LHH
NGTDM Coarse LHL	Wavelet LHL
NGTDM Coarse LLH	Wavelet LLH
NGTDM Coarse LLL	Wavelet LLL
NGTDM Complex	2nd order
NGTDM Complex HHH	Wavelet HHH
NGTDM Complex HHL	Wavelet HHL
NGTDM Complex HLH	Wavelet HLH
NGTDM Complex HLL	Wavelet HLL
NGTDM Complex LHH	Wavelet LHH
NGTDM Complex LHL	Wavelet LHL
NGTDM Complex LLH	Wavelet LLH
NGTDM Complex LLL	Wavelet LLL
NGTDM Contra	2nd order
NGTDM Contra HHH	Wavelet HHH
NGTDM Contra HHL	Wavelet HHL
NGTDM Contra HLH	Wavelet HLH
NGTDM Contra HLL	Wavelet HLL
NGTDM Contra LHH	Wavelet LHH
NGTDM Contra LHL	Wavelet LHL
NGTDM Contra LLH	Wavelet LLH
NGTDM Contra LLL	Wavelet LLL
NGTDM Streng	2nd order
NGTDM Streng HHH	Wavelet HHH
NGTDM Streng HHL	Wavelet HHL
NGTDM Streng HLH	Wavelet HLH
NGTDM Streng HLL	Wavelet HLL
NGTDM Streng LHH	Wavelet LHH
NGTDM Streng LHL	Wavelet LHL
NGTDM Streng LLH	Wavelet LLH
NGTDM Streng LLL	Wavelet LLL
SNS area	Shape and size
SNS com 1	Shape and size
SNS com 2	Shape and size
SNS max3d	Shape and size
SNS s2v	Shape and size
SNS sph	Shape and size
SNS sph dis	Shape and size
SNS vol	Shape and size
